# Supplementary material for: The impact of social exclusion on experiential sports consumption: the chain mediating roles of loneliness and the need for social connection
Source: Front Psychol. 2025 Jan 29;16:1532643. doi: 10.3389/fpsyg.2025.1532643 (PMC11814200; doi:10.3389/fpsyg.2025.1532643)
Supplement: Supplementary file 1 [file Table_1.XLSX]

## Sheet: 原始数据
SE1	SE2	SE3	SE4	SE5	SE6	SE7	SE8	Lon1	Lon2	Lon3	Lon4	Lon5	Lon6	Lon7	Lon8	NSC1	NSC2	NSC3	NSC4	IESC1	IESC2	IESC3	IESC4	gender	age	edu	incomes	consumption
7	7	6	5	7	6	5	6	1	1	1	1	2	1	6	5	4	5	5	5	6	4	6	5	1	1	4	1	2
7	7	6	5	7	6	5	6	6	7	6	6	6	6	4	7	6	5	6	6	6	7	6	6	2	1	3	1	1
7	7	5	7	6	5	7	6	7	7	6	5	7	6	5	6	4	6	7	6	6	5	5	4	1	2	3	3	3
6	7	5	4	4	5	6	4	7	7	5	7	6	5	7	6	4	5	5	5	4	3	1	3	2	2	3	1	2
2	1	1	2	2	2	2	3	6	7	5	4	4	5	6	4	6	5	6	6	4	5	5	5	2	1	3	1	1
6	5	4	5	7	7	5	6	2	1	1	2	2	2	2	3	4	6	7	6	6	5	6	6	1	1	3	1	1
6	5	6	6	4	7	6	6	6	5	4	5	7	7	5	6	3	2	2	1	4	6	7	6	1	1	3	1	1
6	6	5	5	7	4	7	5	6	5	6	6	4	7	6	6	4	6	7	5	3	2	2	1	2	2	1	2	1
5	4	5	5	6	5	4	7	6	6	5	5	7	4	7	5	4	5	6	6	4	6	7	5	1	2	3	2	2
4	5	4	7	4	7	5	7	5	4	5	5	6	5	4	7	5	6	4	5	4	5	6	6	2	1	3	1	1
5	5	7	6	7	4	5	6	4	5	4	7	4	7	5	7	4	6	6	6	5	6	4	5	2	3	2	2	2
7	4	5	6	6	6	6	7	5	5	7	6	7	4	5	6	7	7	4	4	4	6	6	6	2	2	3	3	4
7	6	6	6	7	4	7	6	7	4	5	6	6	6	6	7	6	7	6	4	7	7	4	4	2	2	2	2	4
6	6	5	7	7	4	6	5	7	6	6	6	7	4	7	6	5	5	4	7	6	7	6	4	1	2	1	4	3
5	7	7	7	7	4	4	4	6	6	5	7	7	4	6	5	4	5	7	5	5	5	4	7	2	1	3	1	1
5	7	4	4	6	4	5	6	2	7	7	1	1	4	4	4	6	6	5	7	4	5	7	5	2	4	2	3	1
6	6	6	5	4	4	7	5	5	7	4	4	6	4	5	6	7	6	5	6	6	6	5	7	2	2	2	4	4
5	5	6	7	4	6	5	6	6	6	6	5	4	4	7	5	7	5	5	6	7	6	5	6	1	4	3	4	4
6	4	6	6	6	6	6	6	5	5	6	7	4	6	5	6	7	4	6	4	7	5	5	6	1	2	2	1	2
7	6	5	6	4	7	6	7	6	4	6	6	6	6	6	6	6	7	5	7	7	4	6	4	1	2	3	3	2
5	4	4	7	7	4	6	6	7	6	5	6	4	7	6	7	7	6	5	6	6	7	5	7	2	4	3	2	2
5	6	5	7	6	5	6	4	5	4	4	7	7	4	6	6	4	7	4	4	7	6	5	6	2	4	3	2	2
6	7	5	6	6	5	5	6	5	6	5	7	6	5	6	4	6	5	5	6	4	7	4	4	2	3	3	1	1
4	6	6	5	4	6	7	5	6	7	5	6	6	5	5	6	5	5	4	5	6	5	5	6	2	1	2	3	1
4	6	6	7	4	7	5	4	4	6	6	5	4	6	7	5	4	4	4	5	5	5	4	5	2	3	3	2	2
1	2	2	1	2	1	2	2	4	6	6	7	4	7	5	4	4	6	7	4	4	4	4	5	1	4	3	4	2
4	6	6	6	7	6	6	6	1	2	2	1	2	1	2	2	5	4	6	4	4	6	7	4	1	2	3	2	4
7	4	7	4	6	7	5	5	4	6	6	6	7	6	6	6	2	1	3	2	5	4	6	4	2	4	2	1	4
6	4	6	7	7	4	7	5	7	4	7	4	6	7	5	5	4	7	6	7	2	1	3	2	1	2	3	3	3
4	6	6	6	5	7	6	7	6	4	6	7	7	4	7	5	5	6	6	7	4	7	6	7	2	3	4	4	2
2	1	2	2	1	2	1	1	4	6	6	6	5	7	6	7	6	7	7	6	5	6	6	7	1	2	1	3	4
4	7	5	5	7	5	5	7	2	1	2	2	1	2	1	1	6	7	7	4	6	7	7	6	2	3	1	3	3
7	7	7	5	7	7	5	4	4	7	5	5	7	5	5	7	2	3	1	2	6	7	7	4	1	3	2	2	1
7	6	7	6	6	7	6	4	1	7	1	5	7	1	5	4	7	7	7	6	2	3	1	2	2	4	1	1	3
5	7	4	6	7	6	7	5	7	6	7	6	6	7	6	4	6	4	4	7	7	7	7	6	2	1	4	2	1
7	6	7	5	4	6	4	5	5	7	4	6	7	6	7	5	5	6	5	7	6	4	4	7	1	1	3	1	2
5	6	7	6	7	5	4	6	7	6	7	5	4	6	4	5	7	6	7	5	5	6	5	7	2	3	1	2	3
7	7	6	6	7	6	4	6	5	6	7	6	7	5	4	6	6	6	7	4	7	6	7	5	1	1	3	2	3
2	1	2	2	1	2	1	2	7	7	6	6	7	6	4	6	4	6	4	7	6	6	7	4	2	3	1	4	1
4	5	7	6	5	7	4	7	2	1	2	2	1	2	1	2	6	7	7	6	4	6	4	7	2	4	2	3	2
7	5	4	6	6	4	6	7	4	5	7	6	5	7	4	7	3	1	2	2	6	7	7	6	1	2	2	4	1
5	6	5	7	7	6	7	5	7	5	4	6	6	4	6	7	6	7	7	7	3	1	2	2	1	2	3	1	1
7	6	4	7	5	6	7	6	5	2	5	2	2	6	2	5	7	5	7	7	6	7	7	7	2	1	3	1	1
6	7	6	5	7	7	6	7	7	6	4	7	5	6	7	6	6	6	4	5	7	5	7	7	1	1	4	3	2
6	4	7	4	5	4	4	7	6	7	6	5	7	7	6	7	6	6	5	6	6	6	4	5	1	4	3	2	3
7	7	6	4	6	4	6	6	2	2	2	3	1	1	1	1	2	7	6	6	6	6	5	6	1	4	1	4	3
7	5	7	7	7	7	7	6	7	7	6	4	6	4	6	6	6	5	4	4	6	7	6	6	2	3	3	4	1
5	7	6	7	7	7	4	4	7	5	7	7	7	7	7	6	4	7	5	7	6	5	4	4	2	1	1	1	2
7	5	6	6	4	4	7	6	5	7	6	7	7	7	4	4	7	6	7	6	4	7	5	7	2	4	2	2	2
5	6	6	7	5	6	7	5	7	5	6	6	4	4	7	6	7	6	6	7	7	6	7	6	2	3	3	4	2
6	7	4	5	6	5	7	7	5	6	6	7	5	6	7	5	6	4	7	6	7	6	6	7	1	1	3	3	1
7	7	7	5	6	4	4	6	6	7	4	5	6	5	7	7	6	4	5	7	6	4	7	6	2	4	3	2	1
4	4	4	7	6	6	7	5	1	7	1	5	6	4	4	6	7	6	7	7	6	4	5	7	1	4	2	2	1
7	6	7	6	7	6	6	7	4	4	4	7	6	6	7	5	6	4	6	5	7	6	7	7	2	3	2	3	1
7	7	6	4	6	5	6	7	7	6	7	6	7	6	6	7	6	5	7	4	6	4	6	5	2	4	4	4	3
4	5	4	7	7	7	7	6	7	7	6	4	6	5	6	7	6	4	7	7	6	5	7	4	2	2	2	2	3
7	6	7	4	7	4	6	7	4	5	4	1	7	1	1	6	7	7	7	6	6	4	7	7	1	3	1	1	3
6	7	6	5	5	7	6	4	7	6	7	4	7	4	6	7	7	7	7	6	7	7	7	6	1	3	1	1	2
2	2	2	2	2	2	2	2	6	7	6	5	5	7	6	4	4	6	4	6	7	7	7	6	1	3	1	2	3
7	6	6	6	6	5	5	4	2	2	2	2	2	2	2	2	4	6	5	4	4	6	4	6	1	3	3	2	2
4	6	7	7	5	5	4	7	7	6	6	6	6	5	5	4	3	2	3	3	4	6	5	4	1	4	3	3	3
7	6	7	7	7	7	7	7	4	6	7	7	5	5	4	7	7	5	6	5	3	2	3	3	1	3	3	4	2
4	7	6	6	6	4	6	7	7	6	7	7	7	7	7	7	7	6	4	6	7	5	6	5	1	4	4	1	3
1	1	1	2	1	1	1	3	4	7	6	6	6	4	6	7	5	6	7	5	7	6	4	6	1	1	2	1	2
2	2	2	1	2	2	2	2	1	1	1	2	1	1	1	3	6	6	7	5	5	6	7	5	1	3	3	3	1
6	4	4	7	7	4	6	7	2	2	2	1	2	2	2	2	2	2	1	2	6	6	7	5	2	3	4	3	1
4	7	7	6	7	6	6	7	6	4	4	7	7	4	6	7	2	1	2	2	2	2	1	2	1	2	1	1	4
6	6	4	5	4	7	4	7	4	7	7	6	7	6	6	7	6	5	6	7	2	1	2	2	2	4	3	2	3
7	6	6	5	5	7	7	7	6	6	4	5	4	7	4	7	7	4	5	4	6	5	6	7	1	3	1	2	2
7	6	6	6	7	6	7	5	7	6	6	5	5	7	7	7	6	4	6	6	7	4	5	4	2	3	2	3	1
6	6	4	7	7	5	6	7	7	6	1	6	1	6	7	5	6	7	4	7	6	4	6	6	1	4	4	1	3
1	1	3	2	1	2	3	1	6	6	4	7	7	5	6	7	6	6	5	6	6	7	4	7	2	4	3	2	4
4	6	7	5	6	6	6	4	1	1	3	2	1	2	3	1	7	7	6	6	6	6	5	6	2	2	1	3	1
5	5	7	7	6	5	7	7	4	6	7	5	6	6	6	4	2	2	1	1	7	7	6	6	2	2	2	3	2
7	6	6	6	7	4	5	6	5	5	7	7	6	5	7	7	6	7	6	4	2	2	1	1	1	4	2	2	4
5	6	7	5	6	7	6	6	7	6	6	6	7	4	5	6	7	7	5	7	6	7	6	4	1	4	3	1	2
7	6	4	7	5	7	5	5	2	6	4	2	1	1	2	1	5	6	7	7	7	7	5	7	1	4	1	1	1
7	5	6	6	6	5	7	6	7	6	4	7	5	7	5	5	5	7	6	5	5	6	7	7	2	4	2	2	2
7	7	7	5	4	4	7	6	1	2	1	2	2	3	2	2	7	5	6	7	5	7	6	5	2	3	3	3	1
2	2	2	3	2	1	2	3	3	7	2	5	1	4	7	6	5	7	5	6	7	5	6	7	2	2	2	2	4
5	6	7	4	7	7	7	7	2	2	2	3	2	1	2	3	4	6	4	4	5	7	5	6	2	2	3	3	4
7	7	4	6	4	7	5	5	5	6	7	4	7	7	7	7	3	2	1	2	4	6	4	4	2	4	1	2	2
6	4	7	6	4	4	4	4	7	7	4	6	4	7	5	5	7	7	5	5	3	2	1	2	2	2	3	3	1
7	4	4	4	4	4	4	5	6	4	7	6	4	4	4	4	6	6	5	7	7	7	5	5	1	2	2	1	3
7	5	7	6	6	7	6	4	7	4	4	4	4	4	4	5	7	6	7	7	6	6	5	7	1	2	3	3	2
6	6	7	7	7	5	6	7	7	5	7	6	6	7	6	4	4	4	7	4	7	6	7	7	2	2	3	2	2
7	7	7	6	6	7	4	4	6	1	7	1	7	5	6	7	6	6	5	4	4	4	7	4	1	4	4	2	3
6	6	7	7	6	7	7	7	1	1	7	6	6	7	4	4	6	5	5	7	6	6	5	4	1	2	3	2	3
7	5	4	4	6	4	6	7	6	6	7	7	6	7	7	7	6	6	5	7	6	5	5	7	2	4	4	2	2
7	6	7	5	5	5	6	4	7	5	4	4	6	4	6	7	7	6	6	6	6	6	5	7	2	4	2	3	3
7	7	6	7	6	6	6	5	7	6	7	5	5	5	6	4	7	5	4	6	7	6	6	6	2	3	3	4	1
6	7	5	7	5	4	6	5	2	7	2	2	6	6	6	5	7	7	7	6	7	5	4	6	1	4	1	2	3
7	6	7	7	4	6	5	6	6	7	5	7	5	4	6	5	4	6	7	4	7	7	7	6	2	3	2	1	2
6	4	6	6	7	5	6	7	7	6	7	7	4	6	5	6	7	6	6	6	4	6	7	4	2	4	3	2	3
7	5	6	6	7	6	7	7	6	4	6	6	7	5	6	7	6	5	6	6	7	6	6	6	2	3	2	1	2
5	4	6	5	5	7	5	5	7	5	6	6	7	6	7	7	4	6	6	5	6	5	6	6	1	4	3	3	2
6	4	5	5	4	7	5	4	5	4	3	5	5	2	5	5	6	6	4	4	4	6	6	5	2	2	3	1	3
6	6	5	7	4	4	5	6	6	4	5	5	4	7	5	4	4	6	5	6	6	6	4	4	2	2	2	1	4
4	6	5	5	4	5	5	6	6	6	5	7	4	4	5	6	7	5	7	4	4	6	5	6	1	2	3	2	3
7	7	7	5	4	5	6	6	4	6	5	5	4	5	5	6	4	6	6	6	7	5	7	4	1	2	1	3	3
7	5	6	7	6	7	6	7	7	7	7	5	4	5	6	6	7	7	6	5	4	6	6	6	1	2	3	3	2
2	1	1	2	2	3	2	2	7	5	6	7	6	7	6	7	5	7	6	7	7	7	6	5	2	4	2	1	4
4	4	6	4	6	7	4	6	2	1	1	2	2	3	2	2	6	6	4	5	5	7	6	7	1	3	2	1	4
7	6	7	7	6	7	6	6	4	4	6	4	6	7	4	6	2	1	1	2	6	6	4	5	2	1	2	3	4
5	5	5	7	6	7	7	7	7	6	7	7	6	7	6	6	7	6	4	5	2	1	1	2	2	1	3	4	1
6	6	7	4	7	7	6	6	5	5	5	7	6	7	7	7	7	6	6	6	7	6	4	5	1	4	3	4	4
7	4	7	5	7	6	7	4	6	6	7	4	7	7	6	6	7	4	7	6	7	6	6	6	1	4	3	1	3
4	4	5	6	5	5	7	6	7	4	7	5	7	6	7	4	4	7	6	5	7	4	7	6	2	2	2	4	1
6	5	7	6	4	4	6	7	4	4	5	6	5	5	7	6	5	7	7	4	4	7	6	5	1	1	3	4	4
4	7	7	5	6	7	6	6	6	5	7	6	4	4	6	7	5	6	7	6	5	7	7	4	2	2	4	3	1
4	7	5	6	4	5	4	6	4	7	7	5	6	7	6	6	7	6	7	5	5	6	7	6	2	3	2	1	4
6	7	4	7	5	6	7	7	4	7	5	6	4	5	4	6	4	6	7	6	7	6	7	5	1	3	4	2	1
4	6	7	7	7	5	4	4	6	7	4	7	5	6	7	7	4	5	7	4	4	6	7	6	2	1	1	2	2
3	1	2	1	1	1	1	2	4	6	7	2	7	5	4	4	6	7	6	6	4	5	7	4	1	4	4	3	1
5	5	6	6	7	7	5	4	3	1	2	1	1	1	1	2	7	6	7	5	6	7	6	6	1	1	2	3	1
7	6	7	7	4	6	6	6	5	5	6	6	7	7	5	4	2	3	2	2	7	6	7	5	2	4	4	2	1
6	7	5	5	6	4	7	5	7	6	7	7	4	6	6	6	6	4	7	7	2	3	2	2	2	4	3	2	2
7	7	6	7	6	6	7	5	6	7	5	5	6	4	7	5	6	7	4	7	6	4	7	7	1	4	4	2	3
7	6	6	6	4	7	6	7	7	7	6	7	6	6	7	5	6	4	5	7	6	7	4	7	1	2	1	2	4
7	5	4	7	7	6	7	7	7	6	6	6	4	7	6	7	5	4	4	5	6	4	5	7	2	4	2	1	4
6	4	7	5	5	6	6	6	7	5	4	7	7	6	7	7	4	4	5	6	5	4	4	5	1	4	1	2	3
6	7	6	6	7	7	5	6	6	4	7	5	5	6	6	6	6	7	7	7	4	4	5	6	1	2	1	3	2
7	6	6	6	6	7	7	7	6	7	6	6	7	7	5	6	7	5	7	6	6	7	7	7	1	4	2	4	2
6	4	6	6	5	7	6	5	2	6	1	6	6	7	7	7	7	6	6	4	7	5	7	6	2	1	1	4	3
7	7	6	4	7	4	7	6	6	4	6	6	5	7	6	5	6	7	6	7	7	6	6	4	2	2	3	1	3
7	5	7	6	7	7	7	6	7	7	6	4	7	4	7	6	7	6	4	7	6	7	6	7	1	3	3	1	4
6	6	7	7	4	7	6	4	7	5	7	6	7	7	7	6	7	6	6	6	7	6	4	7	2	2	4	4	2
6	5	7	5	4	6	6	4	6	6	7	7	4	7	6	4	5	7	6	4	7	6	6	6	2	1	3	4	2
6	7	6	4	4	7	5	6	6	5	7	5	4	6	6	4	4	6	7	6	5	7	6	4	1	1	1	4	1
7	4	4	6	6	5	6	6	6	7	6	4	4	7	5	6	5	7	5	7	4	6	7	6	2	4	3	2	1
7	7	7	4	7	6	7	7	2	4	4	6	6	5	6	6	7	6	4	6	5	7	5	7	1	2	2	4	1
2	3	1	1	3	1	2	1	7	7	7	4	7	6	7	7	6	5	7	7	7	6	4	6	1	1	3	4	3
6	4	6	5	7	4	4	4	2	3	1	1	3	1	2	1	6	4	7	7	6	5	7	7	2	4	2	4	2
7	5	6	4	7	4	7	4	6	4	6	5	7	4	4	4	1	2	1	2	6	4	7	7	2	3	2	3	1
7	7	6	7	4	7	4	5	7	5	6	4	7	4	7	4	7	5	4	7	1	2	1	2	1	1	2	2	1
6	7	7	7	4	4	7	7	7	7	6	7	4	7	4	5	7	7	4	7	7	5	4	7	1	2	3	2	2
4	4	7	7	7	5	7	5	6	7	7	7	4	4	7	7	7	7	5	6	7	7	4	7	2	3	3	2	3
4	7	4	4	7	6	7	5	4	4	7	7	7	5	7	5	7	6	5	5	7	7	5	6	2	3	4	3	2
7	7	7	4	7	5	7	7	4	7	4	4	7	6	7	5	7	6	6	7	7	6	5	5	2	2	3	3	2
6	4	7	7	6	5	6	6	7	2	2	4	7	5	7	7	5	7	7	4	7	6	6	7	1	3	1	2	3
7	7	7	7	6	7	5	7	6	4	7	7	6	5	6	6	7	7	7	7	5	7	7	4	2	1	1	4	2
2	1	1	2	1	1	2	2	7	7	7	7	6	7	5	7	5	7	4	7	7	7	7	7	2	1	3	2	2
7	4	4	4	7	4	7	6	2	1	1	2	1	1	2	2	7	7	6	5	5	7	4	7	1	3	3	1	3
6	5	7	7	7	7	7	7	7	4	4	4	7	4	7	6	2	2	2	1	7	7	6	5	1	2	1	1	2
4	5	7	4	7	7	6	7	6	5	7	7	7	7	7	7	6	6	7	7	2	2	2	1	2	3	4	4	4
4	7	4	4	7	5	7	6	4	5	7	4	7	7	6	7	7	7	7	5	6	6	7	7	1	1	3	4	2
7	7	6	6	7	7	6	6	4	7	4	4	7	5	7	6	7	7	6	7	7	7	7	5	1	4	1	4	1
6	6	7	7	7	7	4	7	7	7	6	6	7	7	6	6	7	7	6	4	7	7	6	7	2	3	3	1	2
7	4	6	4	7	4	6	4	6	6	7	7	7	7	4	7	5	7	6	6	7	7	6	4	1	3	3	2	3
7	6	6	5	5	7	7	7	7	4	6	4	7	4	6	4	7	6	6	7	5	7	6	6	2	1	3	3	2
5	6	5	5	7	5	7	6	7	6	6	5	5	7	7	7	7	7	7	4	7	6	6	7	2	4	3	2	3
4	6	6	6	7	6	6	6	5	6	5	5	7	5	7	6	7	4	4	5	7	7	7	4	1	3	3	2	1
7	4	4	4	7	5	5	6	4	6	6	6	7	6	6	6	4	6	5	7	7	4	4	5	1	3	3	1	1
6	7	7	7	7	5	5	5	7	4	4	4	7	5	5	6	4	7	6	4	4	6	5	7	1	4	1	4	2
3	2	1	2	2	1	2	1	6	2	7	2	7	5	5	5	7	6	6	5	4	7	6	4	2	3	3	2	1
5	6	5	6	6	4	4	7	3	2	1	2	2	1	2	1	6	7	7	6	7	6	6	5	1	1	2	3	2
5	7	6	7	6	7	6	7	5	6	5	6	6	4	4	7	2	2	1	2	6	7	7	6	1	1	1	4	1
6	6	7	6	6	7	6	5	5	7	6	7	6	7	6	7	5	5	7	7	2	2	1	2	2	3	3	2	3
4	6	6	7	7	6	6	4	6	6	7	6	6	7	6	5	6	7	6	5	5	5	7	7	1	2	1	2	4
6	4	7	6	6	5	5	6	4	2	6	2	7	6	6	4	6	6	4	4	6	7	6	5	2	2	1	1	2
6	7	6	6	4	6	6	6	6	4	7	6	6	5	5	6	7	6	6	6	6	6	4	4	1	1	3	2	2
7	4	7	7	6	6	6	4	6	7	6	6	4	6	6	6	5	5	6	5	7	6	6	6	2	3	3	2	1
7	6	6	7	4	6	7	4	7	4	7	7	6	6	6	4	5	7	5	7	5	5	6	5	1	4	3	3	4
5	6	6	7	6	6	6	6	7	6	6	7	4	6	7	4	6	7	6	6	5	7	5	7	1	3	3	4	1
2	2	1	2	2	1	2	1	5	6	6	7	6	6	6	6	7	7	4	5	6	7	6	6	1	4	4	4	2
7	7	4	7	6	7	5	7	2	2	1	2	2	1	2	1	7	6	6	7	7	7	4	5	1	2	4	2	1
1	3	2	1	2	2	1	3	7	7	4	7	6	7	5	7	2	2	3	2	7	6	6	7	1	2	3	2	2
6	4	7	5	7	6	4	7	1	3	2	1	2	2	1	3	7	6	6	6	2	2	3	2	2	4	4	1	1
7	5	7	7	4	7	6	6	6	4	7	5	7	6	4	7	2	1	1	1	7	6	6	6	2	4	3	1	2
7	7	5	7	6	5	5	6	7	5	7	7	4	7	6	6	7	6	7	7	2	1	1	1	1	3	4	3	2
4	4	7	6	7	6	6	4	7	7	5	7	6	5	5	6	5	6	6	7	7	6	7	7	1	3	3	4	2
6	7	7	5	7	7	4	7	4	4	7	6	7	6	6	4	4	5	4	6	5	6	6	7	2	4	3	4	2
2	1	1	2	2	3	2	2	6	7	2	5	7	7	4	7	5	6	5	7	4	5	4	6	2	2	3	1	1
5	7	7	6	4	4	6	5	2	1	1	2	2	3	2	2	6	6	7	7	5	6	5	7	2	3	1	2	1
6	5	7	4	7	6	6	6	5	7	7	6	4	4	6	5	1	2	2	1	6	6	7	7	1	2	1	4	2
6	7	5	5	5	5	7	7	6	5	7	4	7	6	6	6	5	4	7	6	1	2	2	1	2	3	1	2	2
6	5	6	7	6	7	7	6	6	7	5	5	5	5	7	7	7	6	7	7	5	4	7	6	1	1	4	1	2
7	6	6	5	7	6	5	5	6	5	6	7	6	7	7	6	6	7	7	7	7	6	7	7	1	4	1	4	2
7	4	5	4	6	4	5	4	7	6	6	5	7	6	5	5	5	4	7	6	6	7	7	7	1	3	3	4	3
7	7	4	6	7	4	5	6	7	4	5	4	6	4	5	4	5	5	6	7	5	4	7	6	1	3	2	1	4
6	5	6	6	6	4	4	6	7	7	4	6	7	4	5	6	6	7	4	7	5	5	6	7	1	4	3	3	3
6	5	7	7	7	5	5	4	6	5	6	6	6	4	4	6	5	6	6	6	6	7	4	7	1	4	4	3	2
5	6	7	6	6	7	7	6	6	5	7	7	7	5	5	4	6	6	6	7	5	6	6	6	1	1	3	1	3
2	3	2	2	1	3	2	3	5	6	7	6	6	7	7	6	7	7	7	6	6	6	6	7	2	2	1	1	1
4	7	4	7	6	6	6	6	2	3	2	2	1	3	2	3	7	5	6	5	7	7	7	6	2	4	2	1	4
7	4	5	4	5	4	7	7	4	7	4	7	6	6	6	6	2	3	1	3	7	5	6	5	1	4	3	3	1
7	7	4	7	6	7	4	7	7	4	5	4	5	4	7	7	7	7	7	7	2	3	1	3	1	3	3	3	1
6	4	7	6	7	4	4	6	7	7	4	7	6	7	4	7	7	6	6	6	7	7	7	7	2	4	3	1	3
5	4	4	7	6	4	7	5	6	4	7	6	7	4	4	6	7	6	7	5	7	6	6	6	1	3	1	3	2
7	7	4	6	7	4	4	5	5	4	4	7	6	4	7	5	6	7	4	7	7	6	7	5	2	2	4	3	1
6	6	7	6	4	5	6	6	7	7	4	6	7	4	4	5	7	4	5	7	6	7	4	7	2	2	2	4	1
5	6	7	6	6	7	4	6	6	6	7	6	4	5	6	6	6	7	7	5	7	4	5	7	1	2	2	3	4
4	6	7	6	6	4	5	5	5	6	7	6	6	7	4	6	6	5	7	6	6	7	7	5	2	1	1	4	1
7	7	6	7	7	6	6	7	4	6	7	6	6	4	5	5	5	6	6	4	6	5	7	6	1	3	2	3	4
7	6	4	6	6	6	6	6	7	7	6	7	7	6	6	7	5	5	6	6	5	6	6	4	1	4	2	3	4
7	6	5	7	7	7	5	5	7	6	4	6	6	6	6	6	7	6	6	7	5	5	6	6	2	3	2	4	4
7	6	4	6	4	4	6	7	7	6	5	7	7	7	5	5	6	7	6	4	7	6	6	7	1	1	3	2	1
5	7	4	7	7	7	6	6	7	6	4	6	4	4	6	7	6	4	4	5	6	7	6	4	1	1	1	2	2
6	4	7	6	7	5	5	7	5	7	4	7	7	7	6	6	6	7	7	5	6	4	4	5	1	2	3	2	1
2	2	2	1	2	1	1	2	6	4	7	6	7	5	5	7	5	6	5	5	6	7	7	5	1	1	3	4	1
7	6	7	6	4	4	6	6	2	2	2	1	2	1	1	2	6	6	4	5	5	6	5	5	1	1	3	4	4
6	6	4	7	7	5	6	6	7	6	7	6	4	4	6	6	1	2	3	2	6	6	4	5	1	4	2	3	3
6	5	4	4	5	6	5	7	6	6	4	7	7	5	6	6	4	4	6	6	1	2	3	2	2	4	3	4	1
5	6	6	6	7	7	5	6	6	5	4	4	5	6	5	7	4	7	7	5	4	4	6	6	1	2	3	2	3
6	7	7	7	6	6	7	7	5	6	6	6	7	7	5	6	5	5	7	4	4	7	7	5	2	4	2	2	2
5	5	7	6	4	5	7	5	6	7	7	7	6	6	7	7	5	7	5	6	5	5	7	4	2	3	3	4	3
7	4	4	7	4	7	4	5	5	5	7	6	4	5	7	5	6	5	6	4	5	7	5	6	2	2	3	3	3
5	5	7	5	7	7	6	4	7	4	4	7	4	7	4	5	7	7	5	7	6	5	6	4	2	1	1	4	4
7	5	7	7	7	6	5	6	5	5	7	5	7	7	6	4	7	7	4	6	7	7	5	7	2	4	3	4	4
4	6	5	6	7	6	7	7	7	5	7	7	7	6	5	6	6	6	7	4	7	7	4	6	1	3	2	3	4
6	6	6	7	6	7	6	7	4	6	5	6	7	6	7	7	5	4	7	4	6	6	7	4	2	4	2	4	3
7	5	7	4	6	6	6	7	6	6	6	7	6	7	6	7	4	7	6	5	5	4	7	4	2	2	3	4	1
4	7	7	6	7	4	6	6	7	5	7	4	6	6	6	7	6	7	6	7	4	7	6	5	1	2	2	4	3
7	6	5	7	6	7	5	7	4	7	7	6	7	4	6	6	7	6	7	5	6	7	6	7	1	2	3	4	4
2	1	1	1	2	1	2	2	7	6	5	7	6	7	5	7	6	6	7	4	7	6	7	5	2	4	1	4	2
7	6	4	6	7	5	7	7	2	1	1	1	2	1	2	2	7	6	5	6	6	6	7	4	2	1	3	2	3
4	6	7	4	5	6	7	7	7	6	4	6	7	5	7	7	1	2	3	1	7	6	5	6	2	3	2	4	2
4	5	6	6	7	4	4	5	4	6	7	4	5	6	7	7	6	4	7	6	1	2	3	1	2	1	2	4	4
4	4	5	6	4	7	4	7	4	5	6	6	7	4	4	5	7	7	6	7	6	4	7	6	2	2	3	1	1
4	7	5	7	7	7	5	7	4	4	5	6	4	7	4	7	7	7	6	5	7	7	6	7	2	4	3	4	2
7	7	6	7	6	4	7	4	4	7	5	7	7	7	5	7	4	5	5	7	7	7	6	5	1	4	3	1	1
6	6	4	5	7	6	7	6	7	7	6	7	6	4	7	4	5	7	6	7	4	5	5	7	1	2	1	2	2
2	2	1	1	2	1	2	1	6	6	4	5	7	6	7	6	6	4	7	6	5	7	6	7	1	3	3	1	2
1	1	1	1	3	1	1	3	2	2	1	1	2	1	2	1	5	6	6	7	6	4	7	6	2	4	2	2	1
7	5	4	7	5	6	5	6	1	1	1	1	3	1	1	3	2	2	2	2	5	6	6	7	2	3	3	3	4
5	6	6	6	7	6	5	7	7	5	4	7	5	6	5	6	1	2	2	1	2	2	2	2	1	2	3	4	1
4	7	6	7	7	6	7	7	5	6	6	6	7	6	5	7	7	7	6	6	1	2	2	1	1	1	1	1	3
5	7	6	6	7	6	6	7	4	7	6	7	7	6	7	7	7	6	7	6	7	7	6	6	2	2	4	3	3
7	6	5	5	7	4	5	4	5	7	6	6	7	6	6	7	7	7	6	6	7	6	7	6	1	4	4	2	2
6	7	6	7	5	5	6	7	7	6	5	5	7	4	5	4	6	7	6	5	7	7	6	6	1	3	1	3	4
1	3	1	2	2	1	1	1	6	7	6	7	5	5	6	7	6	7	6	7	6	7	6	5	1	3	1	4	4
3	2	2	2	2	2	2	2	1	3	1	2	2	1	1	1	6	7	7	4	6	7	6	7	1	4	1	4	1
6	7	7	6	7	4	4	7	3	2	2	2	2	2	2	2	3	2	2	2	6	7	7	4	1	2	2	3	1
5	6	7	7	4	5	7	4	6	7	7	6	7	4	4	7	3	1	2	2	3	2	2	2	2	2	4	3	4
2	1	1	1	1	1	1	2	5	6	7	7	4	5	7	4	6	7	7	4	3	1	2	2	1	2	2	2	3
5	6	4	5	7	6	7	7	2	1	1	1	1	1	1	2	7	6	6	7	6	7	7	4	2	4	4	2	2
6	6	6	7	5	7	4	6	5	6	4	5	7	6	7	7	1	1	2	1	7	6	6	7	2	3	2	2	2
7	6	5	7	6	4	6	7	6	6	6	7	5	7	4	6	7	6	7	5	1	1	2	1	1	3	2	2	2
7	7	5	7	4	7	7	6	7	6	5	7	6	4	6	7	7	6	6	5	7	6	7	5	2	3	1	4	3
5	7	6	7	5	6	5	7	7	7	5	7	4	7	7	6	7	7	7	6	7	6	6	5	2	1	3	1	3
5	7	7	5	5	6	4	5	5	7	6	7	5	6	5	7	6	5	4	7	7	7	7	6	2	1	2	3	1
4	4	7	6	5	4	6	5	5	7	7	5	5	6	4	5	6	6	7	5	6	5	4	7	1	1	1	1	2
6	5	6	6	7	7	6	6	4	4	7	6	5	4	6	5	5	6	5	4	6	6	7	5	2	2	3	3	3
5	7	7	7	5	6	4	7	6	5	6	6	7	7	6	6	7	6	7	6	5	6	5	4	1	2	3	1	1
2	2	2	2	3	2	3	1	5	7	7	7	5	6	4	7	6	6	7	5	7	6	7	6	1	2	2	2	4
4	4	5	7	6	7	7	7	2	2	2	2	3	2	3	1	4	5	6	6	6	6	7	5	1	3	3	3	3
6	6	6	4	6	6	7	4	4	4	5	7	6	7	7	7	2	2	1	1	4	5	6	6	2	3	1	1	3
2	2	1	2	2	2	2	2	6	6	6	4	6	6	7	4	7	7	6	7	2	2	1	1	2	1	2	3	3
4	4	6	6	5	7	5	4	2	2	1	2	2	2	2	2	4	6	6	7	7	7	6	7	2	1	2	1	3
6	6	7	7	5	6	6	7	4	4	6	6	5	7	5	4	1	2	2	1	4	6	6	7	2	3	3	1	1
6	4	7	4	6	5	5	6	6	6	7	7	5	6	6	7	7	6	7	6	1	2	2	1	1	1	3	1	3
7	6	6	7	7	6	6	7	6	4	7	4	6	5	5	6	4	7	5	7	7	6	7	6	2	1	3	4	2
6	6	4	7	6	4	7	7	7	6	6	7	7	6	6	7	7	6	7	7	4	7	5	7	1	2	1	2	1
4	5	7	7	4	7	5	6	6	6	4	7	6	4	7	7	6	4	6	4	7	6	7	7	2	1	2	3	1
7	7	4	6	6	7	7	7	4	5	7	7	4	7	5	6	7	5	4	5	6	4	6	4	2	3	3	2	1
7	4	7	4	6	4	7	7	7	7	4	6	6	7	7	7	5	6	7	6	7	5	4	5	1	1	1	1	1
6	7	6	6	4	4	4	6	7	4	7	4	6	4	7	7	7	5	5	5	5	6	7	6	2	2	4	1	3
6	7	5	5	4	6	6	7	6	7	6	6	4	4	4	6	7	6	6	7	7	5	5	5	1	2	4	4	4
5	5	4	6	5	5	7	6	6	7	5	5	4	6	6	7	5	5	6	7	7	6	6	7	2	4	2	3	2
5	4	7	7	6	6	6	7	5	5	4	6	5	5	7	6	7	7	6	4	5	5	6	7	2	1	2	2	2
6	5	4	6	7	7	5	7	5	4	7	7	6	6	6	7	7	4	6	6	7	7	6	4	2	1	3	1	4
7	6	4	7	6	7	4	7	6	5	4	6	7	7	5	7	6	7	7	7	7	4	6	6	1	3	1	3	3
6	4	6	6	7	4	4	6	7	6	4	7	6	7	4	7	4	6	5	6	6	7	7	7	2	1	4	1	3
7	6	6	6	4	7	4	6	6	4	6	6	7	4	4	6	6	7	5	5	4	6	5	6	1	2	2	2	4
6	5	5	6	6	4	6	6	7	6	6	6	4	7	4	6	5	5	7	5	6	7	5	5	1	2	3	1	3
6	7	6	7	6	6	4	7	6	5	5	6	6	4	6	6	4	7	5	4	5	5	7	5	2	1	3	3	2
4	4	4	5	6	4	4	5	6	7	6	7	6	6	4	7	6	6	7	6	4	7	5	4	1	2	3	2	3
5	7	4	7	7	7	6	6	4	4	4	5	6	4	4	5	6	7	4	5	6	6	7	6	2	2	4	2	2
7	7	7	5	7	6	7	6	5	7	4	7	7	7	6	6	7	7	7	6	6	7	4	5	2	2	3	3	1
4	4	6	6	4	6	7	4	7	7	7	5	7	6	7	6	7	6	6	6	7	7	7	6	2	3	3	1	4
7	6	5	5	5	6	7	6	4	4	6	6	4	6	7	4	7	7	7	4	7	6	6	6	2	3	2	2	2
1	1	2	1	2	1	1	2	7	6	5	5	5	6	7	6	5	7	7	7	7	7	7	4	2	2	3	3	2
4	6	4	4	6	7	7	7	1	1	2	1	2	1	1	2	4	5	7	6	5	7	7	7	1	4	2	2	4
5	4	4	4	6	4	6	6	4	6	4	4	6	7	7	7	3	1	2	3	4	5	7	6	1	4	2	2	4
6	6	6	7	7	4	4	6	5	4	4	4	6	4	6	6	7	6	4	7	3	1	2	3	1	4	2	2	1
4	6	6	6	6	6	5	5	6	6	6	7	7	4	4	6	5	6	5	4	7	6	4	7	2	1	3	1	3
2	3	2	2	2	2	2	1	4	6	6	6	6	6	5	5	7	6	7	6	5	6	5	4	1	1	2	4	2
2	2	3	1	1	3	1	2	2	3	2	2	2	2	2	1	4	7	4	6	7	6	7	6	1	1	3	4	3
6	6	7	4	6	7	4	6	2	2	3	1	1	3	1	2	2	1	2	1	4	7	4	6	1	2	2	3	2
1	3	2	1	2	1	1	2	6	6	7	4	6	7	4	6	3	2	3	2	2	1	2	1	1	3	4	3	1
7	6	5	6	6	7	4	6	1	3	2	1	2	1	1	2	6	5	4	5	3	2	3	2	2	4	2	2	4
5	5	6	7	7	5	7	4	7	6	5	6	6	7	4	6	2	1	2	2	6	5	4	5	2	2	2	3	4
1	2	1	3	3	2	3	3	5	5	6	7	7	5	7	4	4	7	6	5	2	1	2	2	1	3	3	3	2
2	1	2	2	1	1	2	2	1	2	1	3	3	2	3	3	5	5	7	6	4	7	6	5	1	4	2	3	3
2	1	1	2	1	1	2	2	2	1	2	2	1	1	2	2	2	2	1	1	5	5	7	6	2	3	2	2	2
1	2	2	1	1	3	1	1	2	1	1	2	1	1	2	2	3	2	2	2	2	2	1	1	2	3	3	2	1
6	6	4	5	5	7	6	6	1	2	2	1	1	3	1	1	1	2	1	3	3	2	2	2	1	2	3	1	4
7	7	6	7	7	6	7	7	6	6	4	5	5	7	6	6	2	1	2	1	1	2	1	3	2	3	2	3	3
6	4	5	6	4	6	6	4	7	7	6	7	7	6	7	7	6	6	4	6	2	1	2	1	2	3	3	3	3
5	7	6	6	7	6	6	4	6	4	5	6	4	6	6	4	6	5	6	5	6	6	4	6	1	4	1	1	3
2	1	2	1	1	2	1	2	5	7	6	6	7	6	6	4	6	6	7	4	6	5	6	5	1	4	3	1	1
6	7	6	5	4	5	6	7	2	1	2	1	1	2	1	2	4	5	7	5	6	6	7	4	2	3	1	4	4
7	7	5	5	5	6	7	7	6	7	6	5	4	5	6	7	2	2	2	1	4	5	7	5	1	3	4	1	4
7	4	4	6	6	7	4	6	7	7	5	5	5	6	7	7	4	7	4	4	2	2	2	1	2	1	2	4	1
6	7	7	5	4	7	5	7	7	4	4	6	6	7	4	6	5	5	7	6	4	7	4	4	1	2	3	3	1
4	6	5	5	7	5	7	4	6	7	7	5	4	7	5	7	6	5	6	6	5	5	7	6	2	3	4	4	1
6	6	7	6	4	5	7	5	4	6	5	5	7	5	7	4	5	7	7	7	6	5	6	6	1	3	2	3	3
6	7	6	5	4	6	7	7	6	6	7	6	4	5	7	5	4	4	6	7	5	7	7	7	2	2	2	4	1
5	7	6	7	7	7	6	7	6	7	6	5	4	6	7	7	4	6	6	5	4	4	6	7	2	1	3	3	2
6	6	7	4	4	6	7	6	5	7	6	7	7	7	6	7	4	7	5	6	4	6	6	5	1	3	2	3	2
5	5	7	6	6	7	7	5	6	6	7	4	4	6	7	6	7	6	7	6	4	7	5	6	2	2	3	2	3
7	5	4	4	5	7	7	7	5	5	7	6	6	7	7	5	6	7	4	4	7	6	7	6	1	3	2	4	4
7	6	5	5	5	7	7	6	7	5	4	4	5	7	7	7	7	4	4	7	6	7	4	4	2	3	3	2	4
7	6	6	4	6	4	7	7	7	6	5	5	5	7	7	6	7	7	7	7	4	4	7	5	2	1	3	2	3
6	7	4	5	5	5	6	7	7	6	6	4	6	4	7	7	4	6	5	6	5	7	6	7	2	2	2	3	2
5	5	6	6	5	7	4	7	6	7	4	5	5	5	6	7	6	4	6	6	5	7	7	7	1	1	3	4	1
6	7	7	4	6	4	6	6	5	5	6	6	5	7	4	7	6	6	4	6	6	7	7	6	2	1	3	4	2
6	4	7	6	7	5	7	7	3	3	2	4	6	4	2	6	6	6	7	6	7	7	7	7	1	2	3	4	2
7	4	5	5	7	7	6	7	6	4	7	6	7	5	7	7	1	3	1	2	3	2	2	1	1	2	2	3	3
2	1	3	2	1	2	2	1	7	4	5	5	7	7	6	7	7	4	4	7	7	7	6	5	2	1	2	4	2
6	7	7	7	4	4	7	6	2	1	3	2	1	2	2	1	4	5	6	7	5	7	4	5	1	3	3	1	2
2	1	2	3	2	1	1	2	1	1	3	1	2	2	2	1	2	1	2	1	1	1	2	3	2	1	1	2	3
2	1	2	1	2	2	1	2	2	1	2	1	1	1	2	1	2	1	2	1	1	1	2	2	1	1	3	4	3
4	5	7	4	6	6	5	6	7	7	7	6	6	6	6	4	7	7	7	6	7	6	5	4	1	1	4	3	4
6	7	7	4	7	6	6	7	4	7	7	6	7	6	6	6	5	5	5	5	7	5	6	6	1	3	3	3	1
7	5	5	7	6	6	4	7	7	7	6	4	7	6	5	6	6	4	7	6	7	4	6	4	2	2	3	2	1
6	7	6	6	6	7	6	5	1	2	2	4	3	2	7	5	5	5	4	5	6	7	6	6	2	2	4	2	4
6	6	6	4	4	7	7	4	7	4	6	7	4	4	6	5	7	4	7	5	5	7	6	7	2	2	3	3	2
2	2	2	2	3	1	3	2	2	2	3	1	3	1	1	1	2	2	1	2	1	2	2	1	1	3	2	4	4
1	1	1	1	2	2	3	2	2	2	1	1	1	2	3	2	2	2	3	2	2	2	3	2	2	2	2	2	2
6	6	6	7	6	6	6	5	7	4	6	7	5	7	7	7	6	6	6	6	7	6	6	7	2	4	2	4	1
7	7	6	6	6	6	7	6	6	7	5	5	4	6	7	7	7	7	4	6	7	6	6	6	2	2	2	3	1
7	4	7	6	6	6	7	6	7	6	4	7	6	4	7	6	7	5	6	6	7	4	6	4	1	4	3	4	3
5	6	7	7	5	4	4	5	7	4	5	6	6	6	7	4	5	7	6	7	6	6	5	4	2	3	3	3	2
6	6	7	7	4	6	7	6	6	4	7	6	7	4	4	5	6	6	6	7	6	4	6	6	1	1	4	1	2
6	5	6	7	7	6	6	7	5	7	7	7	6	6	7	7	5	4	6	4	6	6	6	6	2	4	3	2	3
7	4	4	7	7	4	4	6	6	7	7	4	5	6	6	7	6	4	5	4	6	7	7	7	1	4	3	4	2
5	4	5	7	7	6	5	7	6	5	6	6	5	6	4	7	7	5	4	6	6	7	6	6	2	1	1	3	2
6	6	5	7	6	6	7	7	4	5	5	5	7	6	6	4	5	5	6	6	6	4	6	4	2	3	3	2	1
6	6	4	7	5	7	6	7	4	6	6	6	4	6	6	6	5	4	7	5	5	5	6	6	1	2	1	1	3
1	1	1	2	3	2	1	1	3	1	1	3	2	2	2	2	3	1	2	1	1	1	1	1	2	2	3	3	2
4	4	5	5	6	6	4	5	7	5	7	6	7	5	4	7	7	6	7	7	6	7	5	7	2	4	1	2	2
2	3	2	2	2	1	1	1	1	2	2	2	1	2	3	2	3	3	2	2	1	2	2	3	1	3	1	1	2
4	5	6	6	6	6	7	6	5	5	4	5	5	7	5	6	6	7	5	6	4	7	6	4	1	3	2	3	3
1	2	2	2	1	2	1	3	5	1	3	3	2	2	2	2	1	2	1	1	1	3	1	2	1	2	2	2	1
1	1	2	2	2	2	1	2	4	4	3	2	1	4	2	2	2	2	1	1	1	2	1	2	2	1	4	1	4
7	6	7	5	7	6	5	5	4	7	6	7	6	5	6	7	6	4	7	4	5	6	7	7	1	4	3	3	3
4	7	6	7	7	5	7	6	5	4	6	6	7	7	6	6	7	6	6	7	4	6	6	4	2	2	3	4	3
3	1	1	1	1	3	1	2	1	1	1	1	3	1	2	1	1	3	2	2	2	2	3	2	2	3	4	3	3
4	5	6	6	7	7	4	7	5	6	7	5	6	5	7	5	6	6	7	6	5	5	7	7	1	1	3	1	3
3	1	2	3	2	1	1	2	2	3	2	2	2	1	2	1	1	2	1	2	1	2	2	2	2	3	2	3	3
7	7	6	6	5	4	6	6	7	4	6	6	6	7	4	7	7	6	6	4	5	7	7	7	1	4	2	4	3
7	7	7	5	7	5	4	5	6	4	5	7	6	7	5	4	6	7	6	6	4	5	7	7	2	2	3	1	3
6	6	6	6	6	5	6	7	7	7	6	7	4	4	4	7	6	7	4	4	6	4	7	6	2	2	2	2	2
7	7	7	7	6	5	7	5	5	4	6	4	7	7	5	6	7	4	5	7	7	4	6	7	2	1	3	3	3
6	7	4	6	4	7	7	7	7	4	6	7	6	6	4	4	7	4	6	7	7	4	6	5	2	3	3	2	4
6	4	7	7	7	6	7	4	7	6	7	6	7	7	7	7	4	6	6	5	7	7	4	5	1	2	3	3	1
4	4	7	6	4	6	4	5	4	6	6	6	4	6	7	7	4	4	6	6	7	7	4	6	2	1	4	1	3
7	5	5	5	7	4	7	6	6	6	4	5	6	7	7	7	4	5	4	7	5	6	6	4	2	1	2	3	4
6	4	7	4	5	6	6	5	5	4	7	6	5	5	4	4	6	5	6	4	7	5	7	6	1	3	2	2	2
6	7	6	7	6	7	7	6	7	6	4	4	6	6	6	4	5	6	5	4	7	4	7	7	1	1	3	3	2
7	7	7	6	6	6	7	6	6	7	4	7	7	6	7	5	7	6	5	4	7	4	5	7	2	3	2	4	3
7	6	6	6	4	4	7	7	1	2	6	2	7	3	3	2	7	6	5	7	6	7	7	4	2	3	4	4	2
4	6	7	7	7	6	6	5	6	7	7	7	7	6	7	7	6	6	7	6	5	4	7	6	2	4	3	3	3
6	4	4	7	7	7	7	4	4	5	7	4	6	7	4	5	7	6	7	7	5	7	4	7	1	3	2	2	3
7	7	6	4	6	7	4	7	7	4	4	7	2	6	7	6	4	7	6	7	7	4	4	7	2	1	3	2	3
7	5	6	6	6	6	7	6	7	6	7	6	4	7	7	6	7	7	7	6	7	7	5	6	1	3	1	4	3
6	7	6	7	7	4	6	6	3	2	2	7	2	6	3	2	4	6	7	5	7	7	5	6	2	1	3	4	2
7	4	7	5	6	6	6	4	5	4	6	7	5	5	6	6	4	7	6	5	5	6	7	6	2	1	3	3	4
5	7	6	6	6	6	6	7	6	7	6	6	7	6	6	7	5	6	7	4	7	5	6	7	1	2	2	1	4
5	6	4	7	7	7	7	6	6	6	5	5	6	7	6	4	7	7	6	6	6	7	5	5	1	3	2	3	1
7	7	7	7	6	7	6	7	6	7	7	5	6	7	7	6	5	7	7	4	7	5	7	5	2	1	1	4	3
6	6	4	6	6	6	7	6	4	4	6	6	6	7	6	6	5	4	6	6	4	6	6	6	1	2	2	3	3
1	1	3	3	2	2	2	2	2	2	3	1	2	2	1	2	2	3	2	3	1	2	2	2	1	3	4	2	1
6	7	6	5	4	7	6	7	6	4	7	6	4	5	7	6	6	4	5	7	7	4	5	7	2	1	2	3	2
7	4	4	7	6	7	7	5	4	6	5	4	7	6	7	7	7	6	6	7	7	7	7	6	1	1	2	3	2
1	2	2	1	1	2	1	2	2	1	2	2	3	2	2	1	2	1	2	2	2	3	2	2	2	2	1	4	3
6	7	7	4	5	7	5	6	6	4	6	6	6	5	7	5	5	7	5	4	4	5	7	6	1	2	4	2	2
7	4	7	5	4	7	6	7	7	7	6	6	4	4	6	6	7	5	7	5	4	6	5	4	2	1	2	3	3
7	6	5	7	5	7	5	7	7	7	6	6	5	6	5	6	4	6	7	5	6	7	5	5	1	3	2	1	4
7	7	6	4	6	7	7	4	7	5	7	5	4	5	4	7	6	4	5	6	4	6	6	5	2	2	3	3	2
2	2	2	2	1	2	3	2	2	2	2	2	1	1	2	2	1	2	2	1	2	2	1	3	2	3	2	4	3
6	7	7	5	7	7	6	7	7	6	7	6	4	4	4	7	6	4	6	5	5	4	7	7	2	2	1	3	3
4	4	7	5	7	7	5	7	2	7	4	1	5	1	1	2	5	6	4	4	6	7	6	7	2	2	1	4	4
4	7	4	6	6	7	7	7	7	5	7	6	6	4	6	4	7	5	4	6	7	5	5	5	2	4	3	3	4
4	4	6	4	6	6	5	6	7	5	5	6	4	7	5	6	4	6	7	4	4	7	4	7	2	3	2	3	1
4	4	7	7	5	6	5	7	7	6	4	5	5	7	4	7	5	6	6	7	6	7	5	7	1	3	3	1	2
2	2	1	3	2	2	2	2	2	2	2	1	1	1	2	3	2	1	1	2	1	1	3	2	1	1	3	4	1
1	2	3	1	1	2	2	1	2	3	1	1	2	1	1	1	2	1	1	2	1	1	2	2	1	2	3	4	4
7	4	7	4	7	4	4	4	7	6	5	6	5	6	6	5	7	5	4	5	5	6	7	6	1	3	4	2	3
6	6	6	5	7	6	6	4	7	6	7	6	4	5	5	6	7	7	7	6	4	6	6	6	2	2	1	1	4
7	7	5	7	4	7	7	7	5	6	7	7	6	5	4	6	7	5	7	6	7	7	6	7	1	4	2	3	3
5	6	4	7	6	4	5	6	5	5	6	7	5	6	4	6	6	6	5	6	6	4	6	6	1	3	3	1	1
2	1	2	3	2	3	2	1	3	2	2	1	3	2	2	2	2	2	2	2	2	1	2	1	1	2	4	4	2
4	4	6	7	7	7	7	6	4	5	6	5	5	6	4	7	7	6	6	7	7	6	7	6	1	2	2	4	3
5	4	7	7	7	5	7	6	4	7	6	6	6	5	4	5	4	6	6	5	7	5	6	6	1	2	3	1	4
4	6	6	6	6	7	6	6	6	4	6	7	7	5	5	4	7	6	6	6	4	7	7	6	1	4	2	1	2
2	2	2	1	2	2	2	3	1	2	1	2	2	3	3	2	1	1	1	1	2	2	3	1	1	2	2	1	2
6	6	6	5	4	6	6	7	6	4	7	7	6	5	4	7	5	7	5	7	6	5	7	4	1	3	4	2	3
4	7	7	6	6	7	6	7	6	5	5	6	5	6	6	7	7	7	5	5	7	6	5	4	2	4	3	3	3
5	6	6	5	4	7	6	6	5	2	1	4	1	4	2	2	6	6	7	5	6	7	7	4	2	3	3	2	3
7	5	4	7	6	4	6	4	4	7	5	7	7	6	5	7	7	7	6	6	6	5	6	6	2	1	3	4	3
7	5	6	7	7	6	7	6	5	4	5	6	4	7	5	7	6	7	6	5	7	6	6	6	1	2	2	4	4
5	6	7	5	7	4	6	6	5	4	7	7	4	6	6	5	4	7	4	7	7	7	6	6	1	3	3	3	2
6	6	6	6	7	5	7	7	6	4	7	6	6	7	7	4	4	6	5	4	6	7	7	5	2	2	2	2	4
3	3	1	1	1	2	1	3	1	1	1	2	1	3	2	1	2	3	2	1	2	2	3	2	1	3	1	2	1
6	6	6	7	7	7	6	4	7	6	6	7	7	5	7	4	6	7	6	5	4	6	5	6	2	4	1	3	3
1	2	1	2	1	1	2	3	2	1	1	3	2	2	2	2	1	2	2	2	1	2	1	3	2	1	2	3	2
7	6	7	4	6	6	6	6	7	5	7	5	5	6	6	6	7	7	6	5	6	7	6	6	2	4	2	1	3
6	6	6	6	7	6	6	4	5	7	7	6	6	6	6	6	7	5	4	6	5	7	7	5	1	4	2	3	2
5	4	6	4	6	4	4	7	4	6	7	7	7	5	6	5	6	7	6	4	7	6	7	6	2	4	1	3	3
6	5	5	7	7	7	7	4	4	5	6	6	6	5	7	5	7	7	5	4	6	6	6	7	1	2	3	1	2
6	4	4	5	6	6	7	7	7	5	6	6	6	6	7	5	6	5	5	4	6	6	7	7	2	4	4	3	1
3	2	2	2	2	2	1	1	1	2	2	1	1	1	2	2	1	2	2	2	2	2	2	2	2	3	3	2	3
6	5	7	6	7	6	5	7	5	7	4	7	4	7	6	5	5	7	7	4	4	5	6	7	2	4	4	4	1
2	2	2	2	1	3	3	1	1	1	2	2	1	1	2	2	3	2	1	1	3	2	1	1	2	1	2	3	1
6	5	4	6	6	6	7	7	4	6	4	4	6	7	5	6	7	7	6	7	5	6	4	5	1	1	2	3	2
7	7	6	7	6	4	4	6	6	7	6	5	5	6	5	7	4	7	5	4	7	6	7	6	1	3	2	2	4
6	6	6	6	7	5	5	7	5	4	5	7	5	4	4	7	4	6	5	7	7	6	4	6	1	2	3	4	1
2	1	3	1	2	1	2	1	2	3	3	1	1	2	2	1	1	2	2	2	2	1	2	2	2	1	4	2	4
6	5	4	5	6	5	6	4	3	7	3	6	6	6	7	5	6	6	4	6	6	7	5	5	2	3	1	2	3
6	5	7	6	4	7	6	5	3	4	5	4	6	7	7	6	6	7	6	4	7	6	7	7	2	1	4	1	3
6	7	6	4	4	7	7	6	4	2	7	2	4	1	2	7	6	5	4	5	5	7	6	6	2	4	3	4	4
1	1	2	3	2	1	3	1	5	5	4	5	2	4	4	2	1	1	3	2	2	2	1	1	2	3	4	2	3
6	7	6	6	7	7	7	7	6	6	5	6	4	7	7	7	5	7	7	7	6	4	7	6	2	4	1	3	4
